# Supplementary material for: A New Method for Estimating the Number of Undiagnosed HIV Infected Based on HIV Testing History, with an Application to Men Who Have Sex with Men in Seattle/King County, WA
Source: PLoS One. 2015 Jul 21;10(7):e0129551. doi: 10.1371/journal.pone.0129551 (PMC4510124; doi:10.1371/journal.pone.0129551)
Supplement: S1 Table — Estimates of the number of undiagnosed HIV cases among MSM in King County stratified by ethnicity. * Sum of cases thought to reside in King County based on HIV surveillance data (N = 4188, 458, and 572 respectively) and the estimated number of undiagnosed cases. (TEX) [file pone.0129551.s001.tex]

\documentclass[10pt,letterpaper]{article}
\usepackage[top=0.85in,left=2.75in,footskip=0.75in]{geometry}

% Use adjustwidth environment to exceed column width (see example table in text)
\usepackage{changepage}

% Use Unicode characters when possible
\usepackage[utf8]{inputenc}

% textcomp package and marvosym package for additional characters
\usepackage{textcomp,marvosym}

% fixltx2e package for \textsubscript
\usepackage{fixltx2e}

% amsmath and amssymb packages, useful for mathematical formulas and symbols
\usepackage{amsmath,amssymb}

% cite package, to clean up citations in the main text. Do not remove.
\usepackage{cite}

% Use nameref to cite supporting information files (see Supporting Information section for more info)
\usepackage{nameref,hyperref}

% line numbers
\usepackage[right]{lineno}

% ligatures disabled
\usepackage{microtype}
\DisableLigatures[f]{encoding = *, family = * }

% rotating package for sideways tables
\usepackage{rotating}

% Remove comment for double spacing
%\usepackage{setspace} 
%\doublespacing

% Text layout
\raggedright
\setlength{\parindent}{0.5cm}
\textwidth 5.25in 
\textheight 8.75in

% Bold the 'Figure #' in the caption and separate it from the title/caption with a period
% Captions will be left justified
\usepackage[aboveskip=1pt,labelfont=bf,labelsep=period,justification=raggedright,singlelinecheck=off]{caption}

% Use the PLoS provided BiBTeX style
\bibliographystyle{plos2015}

% Remove brackets from numbering in List of References
\makeatletter
\renewcommand{\@biblabel}[1]{\quad#1.}
\makeatother

% Leave date blank
\date{}

% Header and Footer with logo
\usepackage{lastpage,fancyhdr,graphicx}
\usepackage{epstopdf}
\pagestyle{myheadings}
\pagestyle{fancy}
\fancyhf{}
\lhead{\includegraphics[width=2.0in]{PLOS-submission.eps}}
\rfoot{\thepage/\pageref{LastPage}}
\renewcommand{\footrule}{\hrule height 2pt \vspace{2mm}}
\fancyheadoffset[L]{2.25in}
\fancyfootoffset[L]{2.25in}
\lfoot{\sf PLOS}

%% Include all macros below

\newcommand{\lorem}{{\bf LOREM}}
\newcommand{\ipsum}{{\bf IPSUM}}

%% END MACROS SECTION


\begin{document}

\section*{S1. HIV Incidence and undiagnosed fraction estimates broken down by race/ethnicity}

\begin{table}[!ht]
\resizebox{\columnwidth}{!}{
    \begin{tabular}{lllllll}
    Ethnicity                & TID Scenario & Incidence  & Incidence Count  & MSM   & Total HIV  & Percentage  \\
    && Model & (per quarter) & Undiagnosed & infected MSM* & Undiagnosed \\
    \hline
        ~                        & ~            & ~    &~ &~ &~ &~                     \\
    White (n=1035)           & Upper bound  & Varying         & 33.1-40.4                     & 402-441          & 4590-4629.2             & 8.8\%-9.5\%            \\
    ~                        & ~            & Constant        & 37                            & 420              & 4608                    & 9.10\%                 \\
    ~                        & ~            & ~    &~ &~ &~ &~                     \\
    ~                        & Base case   & Varying      & 33.3-40.5                     & 203-229          & 4391-4417               & 4.6\%-5.2\%                   \\
    ~                        & ~            & Constant        & 37                            & 214              & 4402                    & 4.90\%                 \\
    ~                        & ~            & ~               & ~                             & ~                & ~                       & ~                      \\
    African American (n=129) & Upper bound  & Varying         & 3.4-7.2                       & 61-81            & 519-539                 & 11.8\%-15.1\%          \\
    ~                        & ~            & Constant        & 4.6                           & 80               & 539                     & 14.90\%                \\
    ~                        & ~            & ~               & ~                             & ~                & ~                       & ~                      \\
    ~                        & Base case    & Varying         & 3.4-7.2                       & 29-44            & 487-502                 & 5.9\%-8.7\%            \\
    ~                        & ~            & Constant        & 4.6                           & 423              & 501                     & 8.60\%                 \\
    ~                        & ~            & ~               & ~                             & ~                & ~                       & ~                      \\
    Hispanic (n=230)         & Upper bound  & Varying         & 3.6-10.2                      & 96-122           & 668-694                 & 14.4\%-17.6\%          \\
    ~                        & ~            & Constant        & 8.2                           & 112              & 684                     & 16.30\%                \\
    ~                        & ~            & ~               & ~                             & ~                & ~                       & ~                      \\
    ~                        & Base case    & Varying         & 4.4-10.3                      & 51-65            & 623-637                 & 8.1\%-10.2\%           \\
                             &              & Constant        & 8.2                           & 58               & 631                     & 9.30\%                 \\
    \end{tabular}
}
\caption{Estimates of the number of undiagnosed HIV cases among MSM in King County stratified by ethnicity.  (* Sum of cases thought to reside in King County based on HIV surveillance data (N= 4188, 458, and 572 respectively) and the estimated number of undiagnosed cases)}
\end{table}


\end{document}
