# Supplementary material for: A New Method for Estimating the Number of Undiagnosed HIV Infected Based on HIV Testing History, with an Application to Men Who Have Sex with Men in Seattle/King County, WA
Source: PLoS One. 2015 Jul 21;10(7):e0129551. doi: 10.1371/journal.pone.0129551 (PMC4510124; doi:10.1371/journal.pone.0129551)
Supplement: S1 Example — This example uses a very simple case to show the logic behind the constant incidence calculation. (TEX) [file pone.0129551.s002.tex]

\documentclass[10pt,letterpaper]{article}
\usepackage[top=0.85in,left=2.75in,footskip=0.75in]{geometry}

% Use adjustwidth environment to exceed column width (see example table in text)
\usepackage{changepage}

% Use Unicode characters when possible
\usepackage[utf8]{inputenc}

% textcomp package and marvosym package for additional characters
\usepackage{textcomp,marvosym}

% fixltx2e package for \textsubscript
\usepackage{fixltx2e}

% amsmath and amssymb packages, useful for mathematical formulas and symbols
\usepackage{amsmath,amssymb}

% cite package, to clean up citations in the main text. Do not remove.
\usepackage{cite}

% Use nameref to cite supporting information files (see Supporting Information section for more info)
\usepackage{nameref,hyperref}

% line numbers
\usepackage[right]{lineno}

% ligatures disabled
\usepackage{microtype}
\DisableLigatures[f]{encoding = *, family = * }

% rotating package for sideways tables
\usepackage{rotating}

% Remove comment for double spacing
%\usepackage{setspace} 
%\doublespacing

% Text layout
\raggedright
\setlength{\parindent}{0.5cm}
\textwidth 5.25in 
\textheight 8.75in

% Bold the 'Figure #' in the caption and separate it from the title/caption with a period
% Captions will be left justified
\usepackage[aboveskip=1pt,labelfont=bf,labelsep=period,justification=raggedright,singlelinecheck=off]{caption}

% Use the PLoS provided BiBTeX style
\bibliographystyle{plos2015}

% Remove brackets from numbering in List of References
\makeatletter
\renewcommand{\@biblabel}[1]{\quad#1.}
\makeatother

% Leave date blank
\date{}

% Header and Footer with logo
\usepackage{lastpage,fancyhdr,graphicx}
\usepackage{epstopdf}
\pagestyle{myheadings}
\pagestyle{fancy}
\fancyhf{}
\lhead{\includegraphics[width=2.0in]{PLOS-submission.eps}}
\rfoot{\thepage/\pageref{LastPage}}
\renewcommand{\footrule}{\hrule height 2pt \vspace{2mm}}
\fancyheadoffset[L]{2.25in}
\fancyfootoffset[L]{2.25in}
\lfoot{\sf PLOS}

%% Include all macros below

\newcommand{\lorem}{{\bf LOREM}}
\newcommand{\ipsum}{{\bf IPSUM}}

%% END MACROS SECTION

\begin{document}

\section*{S2.  A Constant Incidence Example Calculation}
%%\maketitle

It may be useful for some readers to see a simple illustrative example calculation using equation 1. Suppose that we observe 4 subjects, with time since last negative tests of $\{.25,.75,.25,1\}$ years respectively and we have an incidence rate of 4 cases per year. Then if we use the upper bound estimate of the TID distribution then the probability that an infected individual remains undiagnosed for more that $t$ is
$$
S(t)=P(TID>t) =\begin{cases} 1, & \mbox{if } t < .25 \\ .5, & \mbox{if } .25 \leq t < .75 \\ .25, & \mbox{if } .75 \leq t <1 \\ 0 & \mbox{if } t \geq 1 \end{cases},
$$
and our estimated number of undiagnosed can then be calculated as
$$
E(U) =  E(Y)\int_0^\infty S(t)dt = \lambda E(TID) = 4*(1*.25+.5*.5+.25*.25) = 2.25.
$$


\end{document}
