# Supplementary material for: A New Method for Estimating the Number of Undiagnosed HIV Infected Based on HIV Testing History, with an Application to Men Who Have Sex with Men in Seattle/King County, WA
Source: PLoS One. 2015 Jul 21;10(7):e0129551. doi: 10.1371/journal.pone.0129551 (PMC4510124; doi:10.1371/journal.pone.0129551)
Supplement: S1 Details — This provides more detail on the basic backcalculation algorithm, accounting for limited surveillance windows, and the quadratic smoothing penalty. (TEX) [file pone.0129551.s003.tex]

\documentclass[10pt,letterpaper]{article}
\usepackage[top=0.85in,left=2.75in,footskip=0.75in]{geometry}

% Use adjustwidth environment to exceed column width (see example table in text)
\usepackage{changepage}

% Use Unicode characters when possible
\usepackage[utf8]{inputenc}

% textcomp package and marvosym package for additional characters
\usepackage{textcomp,marvosym}

% fixltx2e package for \textsubscript
\usepackage{fixltx2e}

% amsmath and amssymb packages, useful for mathematical formulas and symbols
\usepackage{amsmath,amssymb}

% cite package, to clean up citations in the main text. Do not remove.
\usepackage{cite}

% Use nameref to cite supporting information files (see Supporting Information section for more info)
\usepackage{nameref,hyperref}

% line numbers
\usepackage[right]{lineno}

% ligatures disabled
\usepackage{microtype}
\DisableLigatures[f]{encoding = *, family = * }

% rotating package for sideways tables
\usepackage{rotating}

% Remove comment for double spacing
%\usepackage{setspace} 
%\doublespacing

% Text layout
\raggedright
\setlength{\parindent}{0.5cm}
\textwidth 5.25in 
\textheight 8.75in

% Bold the 'Figure #' in the caption and separate it from the title/caption with a period
% Captions will be left justified
\usepackage[aboveskip=1pt,labelfont=bf,labelsep=period,justification=raggedright,singlelinecheck=off]{caption}

% Use the PLoS provided BiBTeX style
\bibliographystyle{plos2015}

% Remove brackets from numbering in List of References
\makeatletter
\renewcommand{\@biblabel}[1]{\quad#1.}
\makeatother

% Leave date blank
\date{}

% Header and Footer with logo
\usepackage{lastpage,fancyhdr,graphicx}
\usepackage{epstopdf}
\pagestyle{myheadings}
\pagestyle{fancy}
\fancyhf{}
\lhead{\includegraphics[width=2.0in]{PLOS-submission.eps}}
\rfoot{\thepage/\pageref{LastPage}}
\renewcommand{\footrule}{\hrule height 2pt \vspace{2mm}}
\fancyheadoffset[L]{2.25in}
\fancyfootoffset[L]{2.25in}
\lfoot{\sf PLOS}

%% Include all macros below

\newcommand{\lorem}{{\bf LOREM}}
\newcommand{\ipsum}{{\bf IPSUM}}

%% END MACROS SECTION


\begin{document}

\section*{S3. Additional details on the backcalculation algorithm}

%%\maketitle


\section{Back-Calculation Background}

Let $Y_i$ be the number of individuals diagnosed with HIV at time $i \in \{1,...,T\}$, and $X_i$ be the (unobserved) number of infected at time $i$. It is assumed that the $X_i$ are independently distributed Poisson with expectation $\lambda_i$, and thus the $Y_i$ are also independently distributed Poisson with means 
$\sum_{j=0}^i\lambda_if_{j,i-j}$, where $f_{j,d}$ is the probability that an individual infected at time $j$ is diagnosed at time $j+d$.

Given the $f_{j,d}$ distribution, following the methodology of \cite{brookmeyer_1988}, which was adapted to the HIV/AIDS setting from work done in image cleaning for PET scans (See \cite{leahy_2000} and references therein), we can express the log likelihood as
$$
\ell(\lambda | Y=y) = \sum_i y_ilog(\sum_{j=0}^i\lambda_if_{j,i-j}) - \sum_{j=0}^i\lambda_if_{j,i-j}.
$$

Given the high dimensional nature of $\lambda$, maximizing this likelihood directly is impractical. Instead, we define a latent variable $N_{i,j}$ to be the number of infected at time $i$ who are diagnosed at time $j$, which is distributed Poisson with mean $\lambda_if_{j-i}$. The joint likelihood is then written as 
$$
\ell(\lambda | Y=y, N=n) = \sum_{i=1}^T\sum_{d=0}^{T-i}n_{i,i+d}log(\lambda_if_d) - \lambda_if_d
$$

This likelihood can then be maximized via the EM algorithm, the E-step of which is
$$
E(\ell(\lambda | Y=y,N=n) | Y=y,\lambda = \lambda') = \sum_{i=1}^T\sum_{d=0}^{T-i} \frac{\lambda_i'f_d}{ \sum_{r=0}^{i+d}\lambda_r'f_{i+d-r} }log(\lambda_if_d) - \lambda_if_d,
$$
which yields a fairly straightforward update in the M-step
\begin{equation} \label{eq:emup}
\lambda_k^{(i+1)} = \frac{\lambda_k^{(i)}}{\sum_{d<T-k}f_d}\sum_{d+k<T-k}\frac{y_{k+d}f_d}{\sum_{r<k+d}\lambda_r^{(i)}f_{k+d-r} }.
\end{equation}

\subsection{Estimating the number of undiagnosed}

Given a fit model, we may estimate the number of undiagnosed individuals at the mid-point of time interval $j$ ($U_j$) as
$$
E(U_j) = \sum_{i<j}\lambda_i(\frac{1}{2}f_{i,j-i}+\sum_{k>j-i}f_{i,k})
$$
where $\sum_{k>j-i}f_{i,k}$ is the expected number of individuals infected at time $i$ diagnosed after time $j$ and $f_{i,j-i}$ is the expected number of individuals infected at time $i$ and diagnosed during time period $j$.

\section{Accounting for limited surveillance windows}
If the historical data $Y$ goes back to the beginning of the HIV epidemic, such as in \cite{cui_2000}, then Equation \ref{eq:emup} is the correct update to use. However, if the diagnosis data is only available after a certain time $t_0$ after the start of the epidemic, then some of the $Y_i$ are actually missing. This changes the E-step to
\begin{eqnarray}
Q(\lambda | Y=y, \lambda') &=& E(\ell(\lambda | Y=y,N=n) | Y_{t_0}=y_{t_0},...,Y_T=y_t,,\lambda = \lambda')  \nonumber \\
&=& \sum_{i=0}^T \sum_{d+i<t_0}\lambda_i'f_d log(\lambda_if_d) + \sum_{d=t_0}^{T-i} \frac{\lambda_i'f_d}{ \sum_{r=0}^{i+d}\lambda_r'f_{k+d-r}  }log(\lambda_if_d) - \sum_{d=0}^{T-i}\lambda_if_d \nonumber
\end{eqnarray}
and the M-step update equations become
$$
\lambda_k^{(i+1)} = \lambda_k^{(i)}(a_k + \frac{c_k}{b_k})
$$
where $a_k = \frac{\sum_{d-k<t_0}f_d}{b_k}$, $b_k = \sum_{d<T-k}f_d$ and $c_k = \sum_{d=t_0-k}^{T}\frac{y_{k+d}f_d}{\sum_{r<k+d}\lambda_r^{(i)}f_{k+d-r} }$.

\section{Smoothing via quadratic penalties}

It is well known that the maximum likelihood estimate yields noisy solutions \cite{leahy_2000}, whereas we expect a priori that the mean infection rates, year to year display smooth trends. \cite{silverman_1990} proposed incorporating a smoothing step in the EM algorithm. This method was applied to HIV/AIDS data by \cite{becker_1991}. More modern work from the PET literature focused on adding a penalty (or equivalently a prior distribution) to the log likelihood enforcing smoothness (see \cite{leahy_2000} and references therein). The likelihood with a quadratic smoothing penalty is defined as
$$
\ell_p(\lambda | Y=y, N=n) = \ell(\lambda | Y=y, N=n)  - \gamma \sum_{i=2}^T(\lambda_i-\lambda_{i-1})^2
$$
where $\gamma$ is a positive smoothing parameter. The M-step of the EM algorithm then becomes
$$
Q_p(\lambda | Y=y, \lambda') = Q(\lambda | Y=y, \lambda')   - \gamma \sum_{i=2}^T(\lambda_i-\lambda_{i-1})^2.
$$

If $\gamma>0$, this penalty represents an a priori belief that the epidemic is in a stable state with constant incidence, which is constant with the current state of the epidemic in the United States. \cite{hall_2008}, for example, report stable infection rates from the early 1990s through 2007. \cite{bacchetti_1993} have also applied smoothing penalties to HIV/AIDS data in order to remove noise, however they utilized a penalty that was quadratic in the log scale and implied an a priori belief that the trend in HIV infection rate is either growing or declining at an exponential rate.


\subsection{Update algorithm using numeric root finding}
Having the quadratic term couples the $\lambda$ parameters, making the simple update equations inapplicable.  However, it is possible to find a solution by maximizing the likelihood numerically. The gradient of the penalized likelihood is
\begin{eqnarray}
\frac{\delta Q_p}{\delta \lambda_k} &=& \frac{1}{\lambda_k}\lambda_k'(a_kb_k+c_k) -b_k - 2\gamma (\lambda_k - \lambda_{k-1}) + 2\gamma(\lambda_{k+1} - \lambda_k) \nonumber \\
&=&\frac{1}{\lambda_k}\lambda_k'(a_kb_k+c_k) -b_k - 4\gamma \lambda_k - 2 \gamma(\lambda_{k+1} - \lambda_{k-1}) \nonumber
\end{eqnarray}
and its hessian is a banded matrix with
\begin{eqnarray}
\frac{\delta^2 Q_p}{\delta^2 \lambda_k} &=& \frac{1}{\lambda_k^2}\lambda_k'(a_kb_k+c_k) -4\gamma \nonumber \\
\frac{\delta^2 Q_p}{\delta \lambda_k \delta \lambda_{k+1}} &=& -2\gamma \nonumber \\
\frac{\delta^2 Q_p}{\delta \lambda_k \delta \lambda_{k-1}} &=& 2\gamma .\nonumber
\end{eqnarray}

Each step of the EM algorithm is therefore defined as the lambda such that the root of $\frac{\delta Q_p}{\delta \lambda_k}$ is attained. This can be computed via the Newton-Raphson algorithm using the banded hessian matrix. An efficient implementation of this is present in the R package rootSolve \cite{soetaert_2009}.


\bibliography{SuppAppendix}	

\end{document}
